# Supplementary material for: Tofacitinib Treatment Suppresses CD4+ T-Cell Activation and Th1 Response, Contributing to Protection against Staphylococcal Toxic Shock
Source: Int J Mol Sci. 2024 Jul 7;25(13):7456. doi: 10.3390/ijms25137456 (PMC11242597; doi:10.3390/ijms25137456)
Supplement: Supplementary file 1 [file ijms-25-07456-s001.zip]

Archive with 1 entries (1 files):
- ijms-3059923-supplementary.pdf
